# Supplementary material for: Development of Various Leishmania (Sauroleishmania) tarentolae Strains in Three Phlebotomus Species
Source: Microorganisms. 2021 Oct 29;9(11):2256. doi: 10.3390/microorganisms9112256 (PMC8622532; doi:10.3390/microorganisms9112256)
Supplement: Supplementary file 1 [file microorganisms-09-02256-s001.zip]

Archive with 9 entries (8 files):
- Figure S1.pdf
- Figure S2.pdf
- Figure S3.pdf
- Table S1.pdf
- Table S2.pdf
- __MACOSX/
- __MACOSX/._Figure S1.pdf
- __MACOSX/._Figure S2.pdf
- __MACOSX/._Figure S3.pdf
